# Supplementary material for: Emerging Mesoporous Polyacrylamide/Gelatin–Iron Lanthanum Oxide Nanohybrids towards the Antibiotic Drugs Removal from the Wastewater
Source: Nanomaterials (Basel). 2023 Oct 26;13(21):2835. doi: 10.3390/nano13212835 (PMC10649728; doi:10.3390/nano13212835)
Supplement: Supplementary file 1 [file nanomaterials-13-02835-s001.zip]

Archive with 1 entries (1 files):
- nanomaterials-2646467-supplementary.pdf
